# Supplementary material for: Flying Into the Wind: Insects and Bio-Inspired Micro-Air-Vehicles With a Wing-Stroke Dihedral Steer Passively Into Wind-Gusts
Source: Front Robot AI. 2022 Feb 24;9:820363. doi: 10.3389/frobt.2022.820363 (PMC8907628; doi:10.3389/frobt.2022.820363)
Supplement: Supplementary file 8 [file Table1.csv]

Pitch Torque Mode	Stroke Dihedral	Sideways Velocity	Troll/mgl	Tpitch/mgl	Tyaw/mgl	F_x/mg	F_y/mg	F_z/mg
-2	7.311664539	0	0.00012733	-0.403121211	-0.000228651	0.134087804	-2.91E-05	-1.384192253
-1	5.677900653	0	-0.000138013	-0.173855354	-0.000576082	0.086393478	-0.000118557	-1.177582008
0	4.044426169	0	0.000170179	-0.006228002	-0.000397007	0.058321903	-0.000154228	-1.017530525
1	2.411435433	0	-5.29E-05	0.13214747	-0.000373678	0.049025229	-0.000129581	-0.890198412
2	0.779171035	0	2.12E-05	0.254908225	-0.000500011	0.059814793	-0.000115762	-0.788986556
-2	7.311664539	0.1	0.07899264	-0.41062798	-0.037669099	0.132641502	0.100087165	-1.392455235
-1	5.677900653	0.1	0.070870217	-0.180681235	-0.034569233	0.086037096	0.095501911	-1.185390704
0	4.044426169	0.1	0.063707027	-0.010910508	-0.027371869	0.058722899	0.089824637	-1.024350517
1	2.411435433	0.1	0.050301514	0.133652812	-0.024719382	0.050597272	0.085449729	-0.904613697
2	0.779171035	0.1	0.04169386	0.25612754	-0.015493519	0.058813866	0.079553272	-0.789864057
-2	7.311664539	0.2	0.135894852	-0.408762208	-0.073913496	0.129974411	0.202828862	-1.417027565
-1	5.677900653	0.2	0.119439515	-0.177934577	-0.068629399	0.083134263	0.194673205	-1.209809765
0	4.044426169	0.2	0.1006524	-0.008416273	-0.055087737	0.057390766	0.18538001	-1.045353749
1	2.411435433	0.2	0.079530056	0.139679585	-0.034377198	0.048189373	0.176782967	-0.915539483
2	0.779171035	0.2	0.05821417	0.262089885	-0.000658463	0.051076466	0.162873286	-0.800575584
-2	7.311664539	0.3	0.173411212	-0.40195424	-0.098326716	0.129855146	0.311154747	-1.450154225
-1	5.677900653	0.3	0.152508561	-0.170507178	-0.087154443	0.083590204	0.297319775	-1.241360169
0	4.044426169	0.3	0.125071202	0.002786087	-0.06373678	0.059453993	0.282192677	-1.074495831
1	2.411435433	0.3	0.093428501	0.147343761	-0.033021647	0.051553675	0.266347756	-0.942520762
2	0.779171035	0.3	0.052421688	0.265891935	0.012265031	0.053229089	0.243866348	-0.828477306
-2	7.311664539	0.4	0.196740865	-0.401784675	-0.106838698	0.13333172	0.416674108	-1.49207371
-1	5.677900653	0.4	0.167231791	-0.166085083	-0.092899738	0.089095926	0.399518711	-1.281019197
0	4.044426169	0.4	0.127594064	0.010595113	-0.069379575	0.067073946	0.378419937	-1.114538387
1	2.411435433	0.4	0.078030926	0.15773209	-0.028527453	0.057654432	0.356465423	-0.98212338
2	0.779171035	0.4	0.02377426	0.27784436	0.014730816	0.061938216	0.327174492	-0.866981925
-2	7.311664539	0.5	0.200776711	-0.405906517	-0.109421953	0.140288853	0.518053973	-1.54439977
-1	5.677900653	0.5	0.161737712	-0.1645173	-0.094177845	0.096812088	0.499654787	-1.328374307
0	4.044426169	0.5	0.11009724	0.020804373	-0.075396785	0.0767275	0.474435464	-1.160076324
1	2.411435433	0.5	0.047320767	0.176922642	-0.036818734	0.068192402	0.444433957	-1.021805338
2	0.779171035	0.5	-0.019812129	0.298636318	0.00590578	0.074235651	0.406742093	-0.908860478
-2	7.311664539	0.6	0.185651673	-0.409849954	-0.121315086	0.151294743	0.616348981	-1.604039582
-1	5.677900653	0.6	0.13545496	-0.167946177	-0.098171988	0.105792558	0.592445736	-1.383709728
0	4.044426169	0.6	0.081271785	0.026505841	-0.083892212	0.085457756	0.564350845	-1.20643762
1	2.411435433	0.6	0.012585701	0.189259728	-0.049034302	0.077509398	0.525694187	-1.060552647
2	0.779171035	0.6	-0.071715161	0.320027914	-0.002595872	0.082878283	0.480282075	-0.950880335
-2	7.311664539	0.7	0.153138636	-0.418345317	-0.136810877	0.160109285	0.709924041	-1.66695044
-1	5.677900653	0.7	0.094572134	-0.168954264	-0.113541653	0.115116225	0.678912439	-1.44128345
0	4.044426169	0.7	0.042197137	0.029531291	-0.101013047	0.094404361	0.646692606	-1.255619258
1	2.411435433	0.7	-0.03223989	0.195753555	-0.070326436	0.08702702	0.607091578	-1.106862943
2	0.779171035	0.7	-0.114585781	0.337202231	-0.022449167	0.091300748	0.555429846	-0.98987178
-2	7.311664539	0.8	0.101680881	-0.429362335	-0.153830013	0.165375183	0.797833162	-1.731602445
-1	5.677900653	0.8	0.039736687	-0.170544144	-0.134230277	0.122398245	0.760782878	-1.499169385
0	4.044426169	0.8	-0.014754746	0.030463355	-0.122205475	0.10332826	0.723255543	-1.310062238
1	2.411435433	0.8	-0.088648734	0.201495401	-0.091092959	0.095774732	0.681450375	-1.158475131
2	0.779171035	0.8	-0.164027892	0.350140793	-0.037134878	0.096350951	0.627114152	-1.031696498
-2	7.311664539	0.9	0.036925992	-0.440891932	-0.172161039	0.16791607	0.881695556	-1.794229799
-1	5.677900653	0.9	-0.02685895	-0.176209445	-0.154050548	0.126391205	0.839135279	-1.557515164
0	4.044426169	0.9	-0.082330675	0.03002452	-0.138298606	0.108477212	0.797690137	-1.365931619
1	2.411435433	0.9	-0.148892116	0.207839863	-0.102343845	0.100935257	0.752955973	-1.208002459
2	0.779171035	0.9	-0.218838454	0.359399731	-0.048479036	0.09910339	0.700222114	-1.07459424
-2	7.311664539	1	-0.032056026	-0.452744401	-0.193534931	0.170068151	0.963251144	-1.852764592
-1	5.677900653	1	-0.10004291	-0.185872031	-0.173101897	0.127517731	0.915101748	-1.614011798
0	4.044426169	1	-0.154382157	0.026396709	-0.153078601	0.111446735	0.871115078	-1.41958356
1	2.411435433	1	-0.214107609	0.211648901	-0.111784382	0.103506957	0.824487498	-1.254946343
2	0.779171035	1	-0.278356788	0.363699285	-0.05310306	0.097251755	0.773602036	-1.115178195
